# Supplementary material for: Attaching Metal-Containing Moieties to β-Lactam Antibiotics: The Case of Penicillin and Cephalosporin
Source: Inorg Chem. 2024 Jun 26;63(27):12593–603. doi: 10.1021/acs.inorgchem.4c01548 (PMC11234371; doi:10.1021/acs.inorgchem.4c01548)
Supplement: Supplementary file 2 — ic4c01548_si_002.txt [file ic4c01548_si_002.txt]

Complex 28b


77      -2.378356000     -1.746366000     -0.125161000
17      -2.744100000     -0.831609000     -2.502347000
16       0.708552000      1.861676000     -1.340462000
17      -0.430428000     -3.097707000     -1.008034000
8        0.204567000     -0.533261000      2.311270000
8        3.004865000     -0.905553000     -1.831260000
8        4.578221000     -0.337126000     -0.323547000
8       10.910536000      1.208444000      1.711351000
6        3.321217000     -0.405328000     -0.780387000
6        0.106314000     -0.351352000      1.118749000
7       10.811730000      0.566214000      0.675077000
7       -1.725592000      1.147730000      0.398204000
7       -2.152426000      2.967486000      1.330974000
6        2.212673000      1.801634000     -0.152768000
6        0.146560000      0.120696000     -0.904167000
1        0.115364000     -0.484453000     -1.809601000
6        6.937849000     -0.425107000     -0.678176000
6        2.379259000      0.282140000      0.183217000
1        2.771540000      0.185053000      1.203939000
7       -1.404209000      1.886324000      1.435454000
7        1.074722000     -0.318300000      0.125133000
6       -2.941539000      2.949499000      0.214680000
8       11.766919000      0.195522000      0.007137000
6       -5.316256000     -0.339689000      0.382576000
1       -4.958930000      0.620223000      0.772218000
1       -6.290463000     -0.544455000      0.847175000
1       -5.481000000     -0.231714000     -0.695431000
6        9.337205000     -0.512178000     -0.968998000
1       10.218430000     -0.820331000     -1.522094000
6       -4.567314000      6.285053000     -0.427682000
1       -4.360657000      7.342769000     -0.284605000
6       -3.894978000      3.978292000     -0.190320000
6        1.904651000      2.577552000      1.116300000
1        2.805848000      2.624218000      1.743743000
1        1.103817000      2.116700000      1.704830000
1        1.601507000      3.603569000      0.875988000
6        8.063163000     -0.832059000     -1.403555000
1        7.931995000     -1.405344000     -2.319748000
6        5.592040000     -0.793472000     -1.217317000
1        5.435931000     -0.341524000     -2.207335000
1        5.505509000     -1.880765000     -1.347406000
6        8.373451000      0.635910000      0.947037000
1        8.518753000      1.204615000      1.859737000
6        9.472187000      0.221478000      0.206250000
6       -4.358424000     -1.440153000      0.675284000
6       -2.651597000      1.744746000     -0.387797000
1       -3.003681000      1.273657000     -1.301041000
6       -1.752936000     -3.283491000      2.685341000
1       -2.247997000     -3.699815000      3.573715000
1       -1.084817000     -2.477844000      3.010292000
1       -1.135337000     -4.073788000      2.246083000
6       -3.639341000      5.341554000     -0.004283000
1       -2.704481000      5.669536000      0.444035000
6       -3.179308000     -0.454970000      2.794727000
1       -3.557573000      0.526037000      2.486354000
1       -2.115245000     -0.359313000      3.038218000
1       -3.712202000     -0.737461000      3.712681000
6       -5.080658000      3.575558000     -0.817981000
1       -5.280199000      2.514912000     -0.962722000
6       -4.365636000     -2.746128000      0.025101000
6       -3.408788000     -1.493449000      1.754313000
6       -2.757035000     -2.780379000      1.709342000
6       -3.402731000     -3.563039000      0.662211000
6       -5.248856000     -3.117144000     -1.111657000
1       -4.838641000     -3.956499000     -1.682483000
1       -5.376326000     -2.276245000     -1.801225000
1       -6.243277000     -3.407630000     -0.746940000
6       -5.748481000      5.879546000     -1.042785000
1       -6.471269000      6.621433000     -1.373814000
6       -6.001406000      4.524245000     -1.240977000
1       -6.920978000      4.203895000     -1.724287000
6       -1.018132000     -0.099279000      0.113461000
6        3.395710000      2.418532000     -0.877127000
1        3.189135000      3.471288000     -1.100663000
1        3.614944000      1.912951000     -1.824877000
1        4.290122000      2.383944000     -0.240758000
6        7.101669000      0.308388000      0.497417000
1        6.231745000      0.621338000      1.067060000
6       -3.071757000     -4.973736000      0.334223000
1       -3.384274000     -5.236020000     -0.681602000
1       -3.580012000     -5.652019000      1.032571000
1       -1.994967000     -5.154597000      0.409312000
6       -2.054250000      3.961098000      2.391955000
1       -1.694911000      3.450364000      3.286082000
1       -3.041518000      4.388283000      2.577384000
1       -1.349913000      4.746573000      2.105740000


Complex 28b'

77      -3.462766000     -1.002903000     -0.140283000
17      -4.865631000     -0.398423000     -2.153679000
16       1.825875000      1.011844000     -2.005403000
17      -1.952772000     -2.152437000     -1.856140000
8        0.973707000      0.241520000      2.217628000
8        3.996790000     -1.797121000     -1.233034000
8        5.536492000     -0.686327000     -0.018874000
8       11.807503000      1.514379000      1.544500000
6        4.296893000     -0.921793000     -0.458477000
6        0.990023000     -0.096074000      1.060937000
7       11.739205000      0.534529000      0.815811000
7       -0.996282000      0.819150000     -0.174989000
7       -1.577438000      2.803028000     -0.079701000
6        3.245800000      1.383146000     -0.768909000
6        1.163735000     -0.404937000     -0.994416000
1        1.157013000     -1.305198000     -1.611704000
6        7.906047000     -0.900745000     -0.218441000
6        3.338646000      0.096971000      0.115918000
1        3.669314000      0.382661000      1.122761000
7       -0.514847000      2.049193000     -0.038677000
7        2.011732000     -0.461609000      0.199065000
6       -2.735514000      2.088862000     -0.227276000
8       12.713239000     -0.054464000      0.368643000
6       -5.997411000      0.161728000      1.589020000
1       -5.584433000      1.160267000      1.767129000
1       -6.640183000     -0.096353000      2.441897000
1       -6.632781000      0.213407000      0.698270000
6       10.313163000     -1.079013000     -0.368722000
1       11.210425000     -1.565769000     -0.736600000
6       -6.170914000      3.434367000     -1.038312000
1       -6.880779000      3.431619000     -1.862313000
6       -4.035369000      2.772248000     -0.128089000
6        2.885642000      2.578968000      0.094819000
1        3.737245000      2.828931000      0.742701000
1        2.012834000      2.392877000      0.728760000
1        2.665813000      3.450361000     -0.532582000
6        9.052299000     -1.541862000     -0.701292000
1        8.948990000     -2.413189000     -1.345707000
6        6.576533000     -1.450692000     -0.628997000
1        6.462355000     -1.412518000     -1.721686000
1        6.479249000     -2.504192000     -0.334001000
6        9.293293000      0.691447000      0.951445000
1        9.411005000      1.557901000      1.594054000
6       10.413374000      0.036873000      0.457221000
6       -4.924675000     -0.855517000      1.424431000
6       -2.370280000      0.738278000     -0.291446000
6       -1.618076000     -2.527447000      2.149307000
1       -1.738406000     -3.154901000      3.043147000
1       -0.970844000     -1.686955000      2.423104000
1       -1.100138000     -3.131537000      1.395451000
6       -4.950935000      2.780846000     -1.182417000
1       -4.708810000      2.255210000     -2.101294000
6       -3.014753000      0.264305000      2.821127000
1       -3.503981000      1.223279000      2.620077000
1       -1.938547000      0.380021000      2.640557000
1       -3.148150000      0.039095000      3.887232000
6       -4.347897000      3.446895000      1.060253000
1       -3.633368000      3.444646000      1.883582000
6       -5.117574000     -2.174248000      0.827237000
6       -3.601743000     -0.828659000      1.998748000
6       -2.949024000     -2.067943000      1.666176000
6       -3.918905000     -2.905762000      0.969845000
6       -6.374807000     -2.623603000      0.175421000
1       -6.199703000     -3.465110000     -0.502326000
1       -6.826512000     -1.814020000     -0.406996000
1       -7.102651000     -2.941442000      0.933784000
6       -6.482034000      4.090587000      0.149358000
1       -7.437950000      4.598495000      0.256547000
6       -5.566087000      4.101412000      1.198968000
1       -5.801519000      4.615653000      2.127862000
6       -0.054823000     -0.257434000     -0.049268000
6        4.490565000      1.674317000     -1.587181000
1        4.330902000      2.568564000     -2.199864000
1        4.751738000      0.849970000     -2.261040000
1        5.341874000      1.874616000     -0.923530000
6        8.035064000      0.215789000      0.608343000
1        7.149545000      0.714735000      0.990399000
6       -3.640506000     -4.285143000      0.493165000
1       -4.362475000     -4.604359000     -0.264812000
1       -3.688550000     -4.993198000      1.331196000
1       -2.640352000     -4.352964000      0.052068000
6       -1.401459000      4.247068000      0.004558000
1       -0.369634000      4.469046000     -0.270947000
1       -1.598534000      4.593222000      1.021945000
1       -2.088309000      4.729504000     -0.693236000
1       -0.628075000     -1.187044000      0.001483000

Complex 31

77       1.774159000     -1.042860000     -0.153703000
17       3.055388000     -0.559243000     -2.295177000
17       0.624773000     -2.844862000     -1.549149000
8       -3.323179000     -0.860616000     -2.884634000
6       -3.099256000     -0.746056000     -1.703867000
7       -0.906361000      0.285143000     -1.118358000
7       -0.493042000      2.265768000     -1.571737000
6       -2.825253000     -0.594917000      0.387627000
1       -2.864808000     -1.525105000      0.973140000
6       -5.300190000     -0.564097000     -0.446801000
7       -1.452502000      1.386872000     -1.624124000
7       -3.910422000     -0.552652000     -0.611665000
6        0.664235000      1.757906000     -1.056949000
6        4.907334000     -2.083728000      0.359532000
1        4.877209000     -3.077834000     -0.097375000
1        5.692207000     -2.084058000      1.127519000
1        5.194890000     -1.368025000     -0.417927000
6       -7.224134000     -0.576362000      1.000829000
1       -7.642663000     -0.579495000      2.004809000
6        2.634953000      4.464288000      0.628747000
1        2.519749000      5.127657000      1.482774000
6        1.780324000      2.677218000     -0.764714000
6       -5.842940000     -0.568334000      0.840227000
1       -5.187139000     -0.561200000      1.708471000
6       -7.513981000     -0.575163000     -1.387843000
1       -8.163108000     -0.578191000     -2.260809000
6       -8.065240000     -0.579992000     -0.108046000
6        3.598125000     -1.717741000      0.959828000
6        0.425778000      0.405232000     -0.778985000
6        0.180715000     -2.330714000      2.399152000
1        0.353497000     -2.735793000      3.405930000
1       -0.228152000     -3.138596000      1.782029000
1       -0.576964000     -1.544745000      2.481040000
6        1.638148000      3.542688000      0.327816000
1        0.736938000      3.483548000      0.940027000
6        2.491035000     -4.059925000      1.115542000
1        3.222170000     -4.404688000      0.377706000
1        1.501459000     -4.390621000      0.785151000
1        2.712170000     -4.553154000      2.071528000
6        2.918432000      2.763808000     -1.568368000
1        3.024388000      2.085344000     -2.410661000
6        3.203077000     -0.356427000      1.307747000
6        2.533797000     -2.585206000      1.286855000
6        1.439673000     -1.786598000      1.825847000
6        1.892547000     -0.419548000      1.901453000
6        4.106231000      0.822828000      1.245840000
1        3.546048000      1.763507000      1.254976000
1        4.721112000      0.803859000      0.339982000
1        4.785919000      0.822831000      2.109235000
6        3.775412000      4.536103000     -0.168527000
1        4.556386000      5.256753000      0.063758000
6        3.912272000      3.690296000     -1.265802000
1        4.798599000      3.750445000     -1.893253000
6       -1.843319000     -0.778631000     -0.827193000
6       -6.136962000     -0.564948000     -1.568359000
1       -5.698584000     -0.561963000     -2.562220000
6        1.142708000      0.704223000      2.526526000
1        1.618650000      1.667899000      2.320954000
1        1.106055000      0.569953000      3.616135000
1        0.108643000      0.748876000      2.165656000
6       -0.761044000      3.619987000     -2.032531000
1       -1.670207000      3.591727000     -2.633944000
1        0.080064000      3.968488000     -2.635145000
1       -0.900241000      4.281669000     -1.172754000
1       -9.144577000     -0.585652000      0.023468000
6       -2.709140000      0.569177000      1.329353000
6       -2.844262000      1.900342000      0.918969000
6       -2.472460000      0.306340000      2.681854000
6       -2.660681000      2.937745000      1.827711000
6       -2.302067000      1.342588000      3.594731000
6       -2.373745000      2.663428000      3.163784000
1       -3.106579000      2.127162000     -0.111329000
1       -2.432968000     -0.728366000      3.021422000
1       -2.761447000      3.968092000      1.492827000
1       -2.113668000      1.115430000      4.641658000
1       -2.234123000      3.478113000      3.870682000
1       -1.302889000     -1.729692000     -0.830440000

Complex 31'

77       1.291045000     -1.402919000     -0.291343000
17       0.055227000     -1.183135000     -2.533111000
17       3.188592000     -0.020277000     -1.260628000
8        1.665469000      1.115164000      2.338963000
6        1.207891000      1.271745000      1.222651000
7       -1.014788000      0.279100000      0.716117000
7       -2.748598000      0.665789000      1.814021000
6        0.470048000      1.710022000     -0.700658000
1        1.020863000      1.464589000     -1.615277000
6        2.206142000      3.391627000      0.241979000
7       -1.444463000      0.857707000      1.817299000
7        1.330644000      2.307052000      0.328066000
6       -3.176655000     -0.002802000      0.702157000
6       -1.114356000     -3.573812000      0.288441000
1       -1.787405000     -2.920007000      0.854210000
1       -1.262680000     -4.599103000      0.654096000
1       -1.419599000     -3.551485000     -0.763860000
6        3.102615000      5.237245000     -1.020491000
1        3.120587000      5.828362000     -1.933557000
6       -6.880793000      0.321484000      0.162942000
1       -7.666090000      1.063311000      0.285262000
6       -4.562852000     -0.317339000      0.368165000
6        2.232656000      4.157107000     -0.926882000
1        1.575352000      3.903839000     -1.756388000
6        3.911637000      4.793060000      1.201284000
1        4.567218000      5.037148000      2.034704000
6        3.944662000      5.562060000      0.039766000
6        0.307605000     -3.165466000      0.449699000
6       -2.023954000     -0.262245000     -0.004858000
1       -1.842612000     -0.743787000     -0.961199000
6        3.290017000     -1.762247000      2.280514000
1        3.548504000     -2.479749000      3.071794000
1        2.887116000     -0.858046000      2.748871000
1        4.215615000     -1.488151000      1.763442000
6       -5.577581000      0.632424000      0.530434000
1       -5.338714000      1.624337000      0.910287000
6        0.159381000     -1.919601000      2.747188000
1       -0.917996000     -1.827182000      2.570285000
1        0.551391000     -0.943284000      3.051881000
1        0.295504000     -2.616813000      3.584873000
6       -4.860809000     -1.568582000     -0.182776000
1       -4.066749000     -2.302530000     -0.312511000
6        1.406055000     -3.627166000     -0.393105000
6        0.877734000     -2.437779000      1.552105000
6        2.302262000     -2.355847000      1.339783000
6        2.616740000     -3.143070000      0.153314000
6        1.232215000     -4.459250000     -1.612757000
1        2.112499000     -4.415399000     -2.261738000
1        0.370537000     -4.120819000     -2.197969000
1        1.063623000     -5.509340000     -1.338526000
6       -7.176388000     -0.929262000     -0.373260000
1       -8.197386000     -1.168336000     -0.661205000
6       -6.165511000     -1.870996000     -0.550111000
1       -6.394285000     -2.845455000     -0.974354000
6        0.364923000      0.452948000      0.258062000
6        3.047575000      3.710927000      1.313956000
1        3.013277000      3.105413000      2.215077000
6        3.988566000     -3.359541000     -0.375580000
1        3.974550000     -3.653365000     -1.429959000
1        4.492690000     -4.152770000      0.192388000
1        4.590644000     -2.449141000     -0.292089000
6       -3.520237000      1.167482000      2.942995000
1       -2.859252000      1.191516000      3.810117000
1       -4.359430000      0.495026000      3.128959000
1       -3.884350000      2.175399000      2.725412000
1        4.623247000      6.408221000     -0.038328000
6       -0.801996000      2.448812000     -0.992719000
6       -1.376002000      3.325026000     -0.066885000
6       -1.485230000      2.173345000     -2.181065000
6       -2.622086000      3.893764000     -0.315146000
6       -2.731542000      2.739723000     -2.427388000
6       -3.307190000      3.595219000     -1.490857000
1       -0.844319000      3.561424000      0.853813000
1       -1.037135000      1.483629000     -2.896355000
1       -3.057861000      4.575475000      0.412803000
1       -3.255820000      2.510668000     -3.352693000
1       -4.283530000      4.036180000     -1.680931000

Carbene 32

16      -0.766008000     -1.283968000     -0.887204000
8       -0.973844000      2.586008000      1.392876000
8        1.680959000     -1.712236000      1.668385000
8        3.194993000     -0.220372000      0.929231000
8        9.279470000      1.467074000     -1.683777000
6        1.943292000     -0.667797000      1.122919000
6       -1.206484000      1.405322000      1.207620000
7        9.250578000      0.486309000     -0.953551000
7       -3.596978000      0.645264000      0.633805000
7       -5.489228000      1.552923000      0.421143000
6        0.655171000     -0.024448000     -0.967242000
6       -1.339070000     -0.636494000      0.808932000
1       -1.526300000     -1.522885000      1.424187000
6        5.532052000     -0.652751000      0.688761000
6        0.942093000      0.297643000      0.530339000
1        1.362111000      1.312064000      0.591626000
7       -4.212593000      1.814514000      0.748319000
7       -0.281163000      0.274236000      1.303236000
6       -5.688630000      0.250145000      0.103763000
8       10.233482000     -0.185299000     -0.672193000
6        7.910286000     -1.022835000      0.447894000
1        8.813347000     -1.583768000      0.665297000
6       -9.017010000     -0.306023000     -1.564104000
1       -9.686354000      0.206069000     -2.251064000
6       -6.959712000     -0.350544000     -0.299469000
6        0.210885000      1.229404000     -1.703827000
1        1.049393000      1.938079000     -1.764683000
1       -0.625191000      1.735114000     -1.211433000
1       -0.099287000      0.978841000     -2.724739000
6        6.686712000     -1.387815000      0.980485000
1        6.618788000     -2.256547000      1.633254000
6        4.241119000     -1.118863000      1.284616000
1        3.995609000     -2.128566000      0.925602000
1        4.317072000     -1.182748000      2.378937000
6        6.836416000      0.841661000     -0.687631000
1        6.918995000      1.706272000     -1.338260000
6        7.965145000      0.092205000     -0.383606000
6       -4.455946000     -0.348184000      0.245287000
1       -4.133150000     -1.365825000      0.076710000
6       -7.829329000      0.304073000     -1.179047000
1       -7.563802000      1.277804000     -1.585350000
6       -7.286981000     -1.626164000      0.175122000
1       -6.612297000     -2.131549000      0.863681000
6       -9.342456000     -1.571138000     -1.082452000
1      -10.272671000     -2.045781000     -1.385927000
6       -8.474351000     -2.231168000     -0.215970000
1       -8.725211000     -3.219601000      0.161207000
6       -2.254055000      0.521560000      0.849069000
6        1.809630000     -0.676390000     -1.709279000
1        1.510452000     -0.901914000     -2.739431000
1        2.132859000     -1.614882000     -1.243165000
1        2.667438000      0.007997000     -1.754132000
6        5.616000000      0.462662000     -0.145300000
1        4.723902000      1.040415000     -0.368045000
6       -6.433577000      2.652308000      0.506125000
1       -6.088550000      3.325577000      1.292824000
1       -7.419510000      2.262589000      0.765985000
1       -6.483505000      3.194399000     -0.442713000

Carbene 32'

16      -1.229866000     -0.074034000     -1.183029000
8       -1.256184000     -2.024228000      2.742425000
8        1.615680000     -2.349094000     -1.331181000
8        3.019521000     -1.169318000     -0.021952000
8        8.661417000      2.509554000      1.137432000
6        1.816074000     -1.617066000     -0.392582000
6       -1.349904000     -2.033897000      1.544356000
7        8.711945000      1.706490000      0.216476000
7       -3.560651000     -1.205905000      0.619161000
7       -4.415778000      0.586555000      1.179643000
6        0.237327000      0.352972000     -0.021290000
6       -1.378942000     -1.815546000     -0.530899000
1       -1.253337000     -2.519434000     -1.355178000
6        5.283623000     -0.628275000     -0.565609000
6        0.742587000     -1.034692000      0.498531000
1        1.137877000     -0.910569000      1.515069000
7       -3.385774000     -0.174572000      1.453426000
7       -0.396283000     -1.918425000      0.539538000
6       -5.203247000      0.048120000      0.188904000
8        9.695176000      1.538362000     -0.491097000
6        7.564734000     -0.025722000     -1.095941000
1        8.464875000     -0.136310000     -1.691697000
6       -7.730761000      2.603443000     -0.998381000
1       -7.820507000      3.681274000     -1.114807000
6       -6.420185000      0.679470000     -0.326422000
6       -0.258599000      1.191144000      1.143500000
1        0.596053000      1.500757000      1.760953000
1       -0.966860000      0.648586000      1.777918000
1       -0.762170000      2.093754000      0.777848000
6        6.435821000     -0.786042000     -1.343839000
1        6.440826000     -1.513423000     -2.153903000
6        4.101739000     -1.482346000     -0.899092000
1        3.787063000     -1.317675000     -1.939008000
1        4.349943000     -2.548426000     -0.806139000
6        6.396850000      1.075049000      0.732656000
1        6.405321000      1.804505000      1.536111000
6        7.526064000      0.898059000     -0.055483000
6       -4.645854000     -1.175510000     -0.210897000
6       -6.557204000      2.064849000     -0.481104000
1       -5.733039000      2.728472000     -0.228524000
6       -7.474255000     -0.151599000     -0.729495000
1       -7.358630000     -1.228386000     -0.624903000
6       -8.777833000      1.769862000     -1.379800000
1       -9.694042000      2.193931000     -1.784597000
6       -8.642206000      0.389025000     -1.250056000
1       -9.452811000     -0.270048000     -1.553163000
6       -2.483548000     -2.150525000      0.504498000
6        1.254286000      1.128040000     -0.839631000
1        0.811646000      2.069023000     -1.185049000
1        1.592755000      0.574953000     -1.723711000
1        2.126876000      1.378826000     -0.222375000
6        5.271830000      0.304406000      0.471851000
1        4.381722000      0.427069000      1.081823000
6       -4.575184000      1.797623000      1.972049000
1       -4.083375000      1.638110000      2.932723000
1       -5.638364000      1.990523000      2.127618000
1       -4.113025000      2.646986000      1.460705000
1       -2.899318000     -3.154240000      0.383077000

Carbene 33

8       -2.062484000     -2.814163000     -0.617206000
6       -1.795778000     -1.731988000     -0.119809000
7        0.650177000     -1.154735000      0.269116000
7        2.500859000     -1.997929000     -0.307633000
6       -1.527754000      0.208672000      0.676573000
1       -1.738637000      0.472400000      1.726124000
6       -3.993986000     -0.437077000      0.237583000
7        1.177414000     -2.242002000     -0.282195000
7       -2.625700000     -0.584253000      0.081291000
6        2.814510000     -0.783695000      0.204741000
6       -5.899870000      0.888028000      0.913573000
1       -6.296440000      1.809139000      1.336762000
6        6.367173000      0.198134000     -0.568616000
1        7.097253000      0.077832000     -1.365371000
6        4.158636000     -0.218999000      0.317551000
6       -4.523830000      0.742290000      0.779509000
1       -3.854150000      1.543539000      1.087532000
6       -6.236042000     -1.295417000     -0.029214000
1       -6.900440000     -2.096703000     -0.347925000
6       -6.766818000     -0.125869000      0.513706000
6        1.612766000     -0.231842000      0.589212000
6        5.106420000     -0.371707000     -0.700823000
1        4.849755000     -0.912263000     -1.609397000
6        4.485025000      0.524168000      1.458096000
1        3.749787000      0.637351000      2.252672000
6        6.689721000      0.928480000      0.571732000
1        7.677402000      1.372422000      0.672071000
6        5.745354000      1.094157000      1.582201000
1        5.993380000      1.664679000      2.474007000
6       -0.697443000     -1.041382000      0.480784000
6       -4.864992000     -1.458890000     -0.174091000
1       -4.443917000     -2.366590000     -0.598409000
6        3.360922000     -3.058425000     -0.798369000
1        2.882004000     -4.010696000     -0.562820000
1        4.327669000     -3.001729000     -0.294608000
1        3.499311000     -2.977775000     -1.880774000
1       -7.842351000     -0.005682000      0.620564000
6       -1.145837000      1.447060000     -0.089755000
6       -0.908874000      1.392296000     -1.466311000
6       -0.979068000      2.659206000      0.579658000
6       -0.519653000      2.532594000     -2.157622000
6       -0.584347000      3.803274000     -0.111069000
6       -0.354817000      3.741470000     -1.481452000
1       -1.033172000      0.447037000     -1.993927000
1       -1.163502000      2.702664000      1.653624000
1       -0.340817000      2.480353000     -3.229610000
1       -0.459267000      4.742985000      0.422872000
1       -0.047787000      4.632596000     -2.024771000
1        1.376053000      0.726954000      1.028251000

Carbene 33'

8       -2.352224000     -2.944509000     -0.092711000
6       -2.009823000     -1.908813000      0.426637000
7        0.474398000     -1.431518000      0.597700000
7        1.698095000     -1.141684000     -1.039859000
6       -1.524873000     -0.047197000      1.299301000
1       -1.836908000      0.222723000      2.316925000
6       -3.875838000     -0.192691000      0.181214000
7        0.465019000     -1.467865000     -0.741790000
7       -2.609053000     -0.674853000      0.529639000
6        2.449491000     -0.889208000      0.083218000
6       -5.506550000      1.578286000      0.226253000
1       -5.792035000      2.583526000      0.528147000
6        5.634011000      0.906990000     -0.868572000
1        5.983863000      1.624490000     -1.607546000
6        3.842428000     -0.440886000      0.048034000
6       -4.247299000      1.097512000      0.566707000
1       -3.552325000      1.719772000      1.127066000
6       -6.014385000     -0.499849000     -0.875800000
1       -6.701803000     -1.126769000     -1.439620000
6       -6.395061000      0.785027000     -0.494363000
6        1.644643000     -1.084365000      1.215306000
6        4.310907000      0.479546000     -0.897903000
1        3.628084000      0.890387000     -1.639333000
6        4.719055000     -0.898343000      1.040036000
1        4.346755000     -1.598125000      1.785443000
6        6.502284000      0.432861000      0.110714000
1        7.536288000      0.769749000      0.132738000
6        6.038384000     -0.465886000      1.069367000
1        6.709451000     -0.833639000      1.842546000
6       -0.806367000     -1.440950000      1.251551000
6       -4.759802000     -0.997285000     -0.545821000
1       -4.453636000     -1.997727000     -0.838302000
6        2.065669000     -1.133501000     -2.448069000
1        1.429005000     -1.851172000     -2.967544000
1        3.112663000     -1.424655000     -2.550684000
1        1.913996000     -0.135870000     -2.871370000
1       -7.378442000      1.165997000     -0.759194000
6       -0.786641000      1.082811000      0.646275000
6       -0.812172000      1.289020000     -0.734363000
6        0.038538000      1.880946000      1.442079000
6       -0.014357000      2.274464000     -1.308986000
6        0.838599000      2.862431000      0.867362000
6        0.816772000      3.057547000     -0.511420000
1       -1.451333000      0.670957000     -1.362746000
1        0.063753000      1.712910000      2.518477000
1       -0.042998000      2.430284000     -2.385502000
1        1.483235000      3.472129000      1.496330000
1        1.443377000      3.823259000     -0.963809000
1       -0.708102000     -1.921502000      2.227300000

	cis-trans isomerization calculations


cis 8a 


8       -2.352224000     -2.944509000     -0.092711000
6       -2.009823000     -1.908813000      0.426637000
7        0.474398000     -1.431518000      0.597700000
7        1.698095000     -1.141684000     -1.039859000
6       -1.524873000     -0.047197000      1.299301000
1       -1.836908000      0.222723000      2.316925000
6       -3.875838000     -0.192691000      0.181214000
7        0.465019000     -1.467865000     -0.741790000
7       -2.609053000     -0.674853000      0.529639000
6        2.449491000     -0.889208000      0.083218000
6       -5.506550000      1.578286000      0.226253000
1       -5.792035000      2.583526000      0.528147000
6        5.634011000      0.906990000     -0.868572000
1        5.983863000      1.624490000     -1.607546000
6        3.842428000     -0.440886000      0.048034000
6       -4.247299000      1.097512000      0.566707000
1       -3.552325000      1.719772000      1.127066000
6       -6.014385000     -0.499849000     -0.875800000
1       -6.701803000     -1.126769000     -1.439620000
6       -6.395061000      0.785027000     -0.494363000
6        1.644643000     -1.084365000      1.215306000
6        4.310907000      0.479546000     -0.897903000
1        3.628084000      0.890387000     -1.639333000
6        4.719055000     -0.898343000      1.040036000
1        4.346755000     -1.598125000      1.785443000
6        6.502284000      0.432861000      0.110714000
1        7.536288000      0.769749000      0.132738000
6        6.038384000     -0.465886000      1.069367000
1        6.709451000     -0.833639000      1.842546000
6       -0.806367000     -1.440950000      1.251551000
6       -4.759802000     -0.997285000     -0.545821000
1       -4.453636000     -1.997727000     -0.838302000
6        2.065669000     -1.133501000     -2.448069000
1        1.429005000     -1.851172000     -2.967544000
1        3.112663000     -1.424655000     -2.550684000
1        1.913996000     -0.135870000     -2.871370000
1       -7.378442000      1.165997000     -0.759194000
6       -0.786641000      1.082811000      0.646275000
6       -0.812172000      1.289020000     -0.734363000
6        0.038538000      1.880946000      1.442079000
6       -0.014357000      2.274464000     -1.308986000
6        0.838599000      2.862431000      0.867362000
6        0.816772000      3.057547000     -0.511420000
1       -1.451333000      0.670957000     -1.362746000
1        0.063753000      1.712910000      2.518477000
1       -0.042998000      2.430284000     -2.385502000
1        1.483235000      3.472129000      1.496330000
1        1.443377000      3.823259000     -0.963809000
1       -0.708102000     -1.921502000      2.227300000

trans 8a

 
 C     1.623400    -2.705400     0.636900
 C     2.004200    -2.772600     1.983100
 C     1.378400    -1.941300     2.923500
 C     0.385600    -1.057500     2.516500
 C    -0.013600    -0.983000     1.173700
 C     0.619600    -1.814600     0.247300
 C    -1.123500    -0.056900     0.767000
 C    -2.507800    -0.692900     0.360100
 N    -3.678900    -0.232000     1.077400
 C    -2.292700     0.009100    -0.990600
 O    -2.959600     0.147400    -1.999500
 N    -1.055800     0.473700    -0.614200
 C    -0.096000     1.282400    -1.241000
 C    -0.263300     1.686700    -2.570600
 C     0.698600     2.491500    -3.186200
 C     1.835500     2.897300    -2.477300
 C     1.999900     2.490900    -1.146200
 C     1.044500     1.691400    -0.531400
 H    -1.147600     1.378000    -3.115900
 H     1.188100     1.375600     0.496300
 H     2.885800     2.811800    -0.607300
 H     0.542700     2.793500    -4.215200
 O     2.831900     3.682700    -2.990500
 H    -2.423100    -1.785500     0.272800
 H    -4.448000    -0.069700     0.430200
 H    -3.990600    -0.908800     1.768500
 H    -1.270200     0.742600     1.500800
 H     0.343200    -1.756300    -0.802100
 H    -0.086400    -0.410100     3.252600
 H     1.691400    -1.999500     3.961400
 H     2.099600    -3.327500    -0.111900
 O     2.972300    -3.602000     2.472200
 C     2.707300     4.128100    -4.332700
 H     3.594600     4.731800    -4.529500
 H     2.677600     3.282100    -5.032300
 H     1.808200     4.744100    -4.466300
 C     3.648200    -4.458200     1.561200
 H     4.366700    -5.020100     2.159800
 H     2.950500    -5.154000     1.077400
 H     4.181400    -3.881000     0.794700


cis-12a 

 C     6.415334    -0.599527     0.842939
 C     6.759798    -0.290447    -0.479451
 C     5.746612    -0.080925    -1.427370
 C     4.410988    -0.178628    -1.061376
 C     4.066993    -0.493004     0.263039
 C     5.072282    -0.700064     1.213830
 N     2.710152    -0.596040     0.618912
 C     1.499524    -0.536003    -0.225302
 C     1.101988     0.822296    -0.730825
 C     1.732012     1.990582    -0.300084
 C     1.271570     3.250128    -0.696286
 C     0.152604     3.343842    -1.534069
 C    -0.476539     2.173584    -1.988742
 C    -0.000639     0.930840    -1.596323
 C     0.717719    -1.049547     1.045315
 C     2.071703    -0.954047     1.780303
 O     2.461671    -1.170824     2.910794
 N    -0.446573    -0.287024     1.447017
 N    -0.400247     0.913587     2.104247
 N    -1.574657     1.497716     2.053835
 C    -2.372883     0.725074     1.298203
 C    -1.670275    -0.437749     0.876026
 C     0.640725     1.352614     3.025336
Au    -2.108341    -1.923668    -0.386835
Cl    -2.577413    -3.626252    -1.921232
 C    -3.741311     1.147312     0.971444
 C    -4.083996     2.508698     1.035431
 C    -5.376957     2.925335     0.723551
 C    -6.343695     1.990647     0.338815
 C    -6.008537     0.635800     0.272677
 C    -4.716906     0.213787     0.588538
 H    -3.328469     3.233749     1.321120
 H    -4.467081    -0.840910     0.538774
 H    -6.752094    -0.098080    -0.024657
 H    -5.628103     3.981433     0.771868
 H    -7.349769     2.316972     0.090013
 H     0.384858    -2.082987     0.942049
 H     1.505837    -1.285323    -1.023789
 H     2.605363     1.928890     0.342480
 H    -0.502803     0.033205    -1.946786
 H    -1.338171     2.261974    -2.642457
 H     1.790580     4.136568    -0.351343
 O    -0.389395     4.515080    -1.967147
 H     4.805234    -0.944802     2.235268
 H     3.635737    -0.003908    -1.800239
 H     6.027319     0.158804    -2.447821
 H     7.176982    -0.768362     1.594816
 O     8.038060    -0.170058    -0.938700
 H     1.560022     1.573049     2.481706
 H     0.829879     0.589188     3.782295
 H     0.255291     2.262928     3.482212
 C     0.203135     5.734750    -1.539994
 H    -0.390567     6.527968    -1.996103
 H     0.167008     5.831200    -0.447068
 H     1.243067     5.811953    -1.882479
 C     9.105942    -0.388300    -0.025941
 H    10.021461    -0.250225    -0.602639
 H     9.078535     0.336864     0.797772
 H     9.078310    -1.407617     0.380213 

trans-12a

 N    -0.708000    -3.034200    -0.170800
 N    -0.639300    -1.726100    -0.559900
 C    -1.832100    -1.119700    -0.323200
 C    -2.637300    -2.179900     0.184200
 N    -1.918200    -3.314400     0.252600
 C    -4.040800    -2.155900     0.622600
 C    -6.718800    -2.144700     1.473200
 C    -4.536600    -3.192500     1.432700
 C    -4.904100    -1.117100     0.240900
 C    -6.232700    -1.112900     0.666700
 C    -5.865300    -3.185900     1.852800
 H    -3.873400    -3.997500     1.732600
 H    -4.539300    -0.313400    -0.389800
 H    -6.886600    -0.300200     0.363800
 H    -6.234000    -3.991700     2.481700
 H    -7.753600    -2.138500     1.804400
 C     0.572700    -1.027300    -0.935200
 C     1.838000    -1.753800    -1.441800
 C     1.479700    -0.473900     0.219700
 N     2.599800    -1.157500    -0.470100
 H     0.263600    -0.231000    -1.613300
 O     2.093300    -2.514700    -2.355400
 H     1.246100    -0.948500     1.180700
 C     3.976700    -1.164900    -0.185000
 C     6.714100    -1.169300     0.404200
 C     4.872900    -1.858200    -1.018400
 C     4.454600    -0.479800     0.934400
 C     5.820100    -0.479500     1.231600
 C     6.228100    -1.856900    -0.719600
 H     4.500500    -2.387800    -1.887500
 H     3.770500     0.074300     1.568200
 H     6.165700     0.065600     2.101700
 H     6.934800    -2.385500    -1.351300
 C     0.329900    -4.047300    -0.313900
 H     1.217300    -3.768400     0.260300
 H     0.597100    -4.181100    -1.363400
 H    -0.101300    -4.959900     0.095000
Au    -2.115000     0.853600    -0.512700
Cl    -2.461400     3.174300    -0.661600
 C     1.520100     1.016200     0.338200
 C     1.178800     3.801100     0.340400
 C     2.156300     1.810000    -0.628400
 C     0.752400     1.639500     1.324400
 C     0.574800     3.022300     1.334700
 C     1.999100     3.188800    -0.622300
 H     2.768300     1.344400    -1.396800
 H     0.242300     1.036900     2.072200
 H    -0.072200     3.469300     2.078300
 H     2.470700     3.812100    -1.375200
 O     1.030100     5.145200     0.227300
 C    -0.003000     5.769400     0.990400
 H    -0.964500     5.277500     0.806600
 H    -0.038400     6.803100     0.643900
 H     0.235000     5.753400     2.062100
 O     8.061800    -1.231700     0.602900
 C     8.610900    -0.541200     1.717500
 H     8.415900     0.537000     1.651200
 H     9.686100    -0.720500     1.677000
 H     8.209700    -0.930300     2.662400
